# Supplementary material for: The Basic Requirement of Tight Junction Proteins in Blood-Brain Barrier Function and Their Role in Pathologies
Source: Int J Mol Sci. 2024 May 21;25(11):5601. doi: 10.3390/ijms25115601 (PMC11172262; doi:10.3390/ijms25115601)
Supplement: Supplementary file 1 [file ijms-25-05601-s001.zip]

Archive with 1 entries (1 files):
- ijms-2887859-supplementary.pdf
